# Supplementary material for: Treatment with Dexamethasone and Monophosphoryl Lipid A Removes Disease-Associated Transcriptional Signatures in Monocyte-Derived Dendritic Cells from Rheumatoid Arthritis Patients and Confers Tolerogenic Features
Source: Front Immunol. 2016 Oct 25;7:458. doi: 10.3389/fimmu.2016.00458 (PMC5078319; doi:10.3389/fimmu.2016.00458)
Supplement: Supplementary file 1 [file Table_1.XLSX]

## Sheet: Patients demographics
RA Patient	Gender	Age	Treatment															Experiment
1	M	56	MTX	PDN														Phenotypic and Functional Characterization
2	F	30	MTX	PDN	LFN	NSAID												Phenotypic and Functional Characterization
3	F	58			LFN	NSAID	MPSL											Phenotypic and Functional Characterization
4	F	47	MTX	PDN	LFN													Phenotypic and Functional Characterization
5	F	47	MTX					HCQ										Phenotypic and Functional Characterization
6	F	59	MTX	PDN														Phenotypic and Functional Characterization
7	F	45	MTX	PDN		NSAID												Phenotypic and Functional Characterization
8	F	51					MPSL	HCQ										Phenotypic and Functional Characterization
9	F	50	MTX	PDN														Phenotypic and Functional Characterization
10	F	50	MTX	PDN	LFN	NSAID												Phenotypic and Functional Characterization
11	M	37		PDN		NSAID												Phenotypic and Functional Characterization
12	M	57	MTX	PDN														Phenotypic and Functional Characterization
13	F	66			LFN													Phenotypic and Functional Characterization
14	F	39	MTX	PDN														Phenotypic and Functional Characterization
15	F	64	MTX	PDN														Phenotypic and Functional Characterization
16	F	55	MTX	PDN				HCQ										Phenotypic and Functional Characterization
17	F	50	MTX	PDN														Phenotypic and Functional Characterization
18	F	63	MTX	PDN				HCQ										Phenotypic and Functional Characterization
19	F	66	MTX	PDN		NSAID			OMP	FAC	CV3							Microarray analysis
20	F	60	MTX	PDN	LFN	NSAID		HCQ		FAC		TMD						Microarray analysis
21	F	43		PDN	LFN	NSAID												Microarray analysis
22	F	60	MTX	PDN					OMP	FAC	CV3		PTL	DZP	ART			Microarray analysis
23	F	61	MTX	PDN						FAC	CV3		PTL		ART			Microarray analysis
24	F	71	MTX	PDN		NSAID		HCQ		FAC	CV3		PTL		ART	LST		Microarray analysis
25	F	49	MTX	PDN		NSAID		HCQ	OMP	FAC	CV3		PTL				SFZ	Microarray analysis
26	F	23	MTX	PDN														Microarray analysis
27	F	61	MTX	PDN						FAC	CV3		PTL		ART			Microarray analysis
MTX=METOTREXATE; PDN=PREDNISONE; LFN=LEFLUNIMIDE; NSAID=NON-STEROIDAL ANTI-INFLAMMATORY DRUGS; MPSL=METHILPREDNISOLONE; HCQ=HIDROXYCHLOROQUINE; OMP=OMEPRAZOL; FAC=FOLIC ACID; CV3=CALCIUM/VITAMIN D3; TMD=TRAMADOL; PTL=PARACETAMOL; DZP=DIAZEPAM; ART=ARTIFICIAL TEARS; LST=LOSARTAN; SFZ=SULFASALAZIN

## Sheet: Healthy Controls demographics
Healthy control	Gender	Age	Experiment
1	M	41	Phenotypic and Functional Characterization
2	M	39	Phenotypic and Functional Characterization
3	M	53	Phenotypic and Functional Characterization
4	M	29	Phenotypic and Functional Characterization
5	M	38	Phenotypic and Functional Characterization
6	M	58	Phenotypic and Functional Characterization
7	M	40	Phenotypic and Functional Characterization
8	F	40	Phenotypic and Functional Characterization
9	M	45	Phenotypic and Functional Characterization
10	M	22	Phenotypic and Functional Characterization
11	M	20	Phenotypic and Functional Characterization
12	F	21	Phenotypic and Functional Characterization
13	M	63	Phenotypic and Functional Characterization
14	F	22	Phenotypic and Functional Characterization
15	M	28	Phenotypic and Functional Characterization
16	M	27	Phenotypic and Functional Characterization
17	M	33	Phenotypic and Functional Characterization
18	M	40	Phenotypic and Functional Characterization
19	F	45	Microarray analysis
20	F	45	Microarray analysis
21	F	52	Microarray analysis
22	F	42	Microarray analysis
23	F	46	Microarray analysis
24	F	53	Microarray analysis
25	F	49	Microarray analysis
26	F	40	Microarray analysis
27	F	35	Microarray analysis
28	F	48	Microarray analysis

## Sheet: Sinovial Fluid
SF Patient	Gender	Age	DAS28									Protein concentration
1	F	54	4.32									34.04 ug/ul
