# Supplementary material for: Treatment with Dexamethasone and Monophosphoryl Lipid A Removes Disease-Associated Transcriptional Signatures in Monocyte-Derived Dendritic Cells from Rheumatoid Arthritis Patients and Confers Tolerogenic Features
Source: Front Immunol. 2016 Oct 25;7:458. doi: 10.3389/fimmu.2016.00458 (PMC5078319; doi:10.3389/fimmu.2016.00458)
Supplement: Supplementary file 2 [file Table_2.XLSX]

## Sheet: DisvsProt interaction DE genes
Gene ID	Gene Name
ANKRD20A4	Ankyrin Repeat Domain 20 Family Member A4
BTBD10/GMRP1	BTB Domain Containing 10
CCDC46/CEP112	Centrosomal Protein 112/CEP112
EXD2/EXDL2	Exonuclease 3'-5' Domain Containing 2
FILIP1L	Filamin A Interacting Protein 1-Like
FAM75D5/SPATA31D5P	Family With Sequence Similarity 75, Member D5, Pseudogene
LRRC8C	Leucine-Rich Repeat Containing 8 Family Member C
PARM1	Prostate Androgen-Regulated Mucin-Like Protein 1
PPAP2A/PLPP1	Phosphatidic Acid Phosphatase Type 2A
PPAP2B /PPLP3	Phosphatidic Acid Phosphatase Type 2B
RBMS2/SCR3	RNA Binding Motif Single Stranded Interacting Protein 2

## Sheet: RAvsHC DE genes
Gene ID	Gene Name
ALOX15	Arachidonate 15-Lipoxygenase
GOLGA7/Golgin A7	Golgi Complex-Associated Protein Of 16 Kda
SPN	Sialophorin
TTC9C	Tetratricopeptide Repeat Domain 9C
TDG	Thymine DNA Glycosylase
ZNF654	Zinc Finger Protein 654
LRRC1	Leucine Rich Repeat Containing 1
WDR68	DDB1 And CUL4 Associated Factor 7
CCDC91	Coiled-Coil Domain Containing 91
CCR2	C-C Motif Chemokine Receptor 2
BTBD10/GMRP1	BTB Domain Containing 10
CALCRL	Calcitonin Receptor Like Receptor
CCDC46/CEP112	Coiled-Coil Domain Containing 46/ Centrosomal Protein 112kDa
CCNG2	Cyclin G2
MAPK1	Mitogen-Activated Protein Kinase 1
LOC100133	uncharacterized
ATXN3	Ataxin 3
PPAP2A/PLPP1	Phosphatidic Acid Phosphatase Type 2A
PPAP2B /PPLP3	Phosphatidic Acid Phosphatase Type 2B
BRI3BP	BRI3 Binding Protein
CHIC2	Cysteine Rich Hydrophobic Domain 2
EXT1	Exostosin Glycosyltransferase 1
TMEM55A	Transmembrane Protein 55A
FBXO9	F-Box Protein 9
GPR20	G Protein-Coupled Receptor 20
CD200R1	CD200 Receptor 1
ITPRIPL1	Inositol 1,4,5-Trisphosphate Receptor Interacting Protein-Like 1
PLEKHA3/FAPP1	Pleckstrin Homology Domain Containing A3
C10orf105	Chromosome 10 Open Reading Frame 105
BCL10	B-Cell CLL/Lymphoma 10
MAP3K7	Mitogen-Activated Protein Kinase Kinase Kinase 7
ATG3	Autophagy Related 3
RNF4	Ring Finger Protein 4
SERTAD3	SERTA Domain Containing 3
ACADVL	Acyl-CoA Dehydrogenase, Very Long Chain
SDPR	Serum Deprivation Response (Phosphatidylserine-Binding Protein)
SLC39A6/ZIP6	Solute Carrier Family 39 Member 6
VCL	Vinculin
DNAJB14	DnaJ Heat Shock Protein Family (Hsp40) Member B14
RBMS2/SCR3	RNA Binding Motif Single Stranded Interacting Protein 2
PTPRE	Protein Tyrosine Phosphatase, Receptor Type E
ACSL3	Acyl-CoA Synthetase Long-Chain Family Member 3
OSGIN1	Oxidative Stress Induced Growth Inhibitor 1
ZNF641	Zinc Finger Protein 641
